# Supplementary material for: Identification and Validation of a Novel Immune-Related lncRNA Signature for Bladder Cancer
Source: Front Oncol. 2021 Jul 12;11:704946. doi: 10.3389/fonc.2021.704946 (PMC8311739; doi:10.3389/fonc.2021.704946)
Supplement: Supplementary file 2 [file Table_1.xlsx]

## Sheet: irlncRNA
gene	conMean	treatMean	logFC	pValue	fdr
DM1-AS	0.486633	0.887275	0.866548	0.00176657	0.00452415
LINC01943	0.391719	0.592985	0.598179	0.00926879	0.0183478
AL354836.1	4.57706	9.38023	1.0352	0.00375037	0.00843834
USP30-AS1	1.14618	1.80686	0.656649	0.158665	0.209119
AC097376.3	0.41008	0.525974	0.359087	0.388182	0.443033
PCED1B-AS1	2.35198	1.83231	-0.360212	0.241719	0.302149
LINC00942	0.454698	1.90661	2.06803	0.335513	0.394353
AP000692.1	0.389731	0.795218	1.02887	0.010341	0.0202323
AL117336.1	2.46804	0.926965	-1.41278	2.87e-06	2.32e-05
AP003071.4	3.19256	0.531742	-2.58591	7.38e-11	4.21e-09
AC011481.1	0.219062	0.761553	1.79761	1.31e-06	1.25e-05
AC023510.2	0.383675	0.698447	0.864266	0.876122	0.88739
AC110792.3	0.690648	0.515189	-0.42285	0.0029929	0.00698344
SNHG18	9.65227	19.9728	1.0491	0.0517901	0.080364
AC009318.4	0.376127	0.550453	0.549397	0.262019	0.319908
AC008105.3	0.751138	0.820618	0.127633	0.187509	0.238167
AC010636.1	0.0640012	0.744226	3.53957	0.367415	0.427069
C1RL-AS1	0.481288	0.86842	0.851493	0.00138976	0.00377392
LINC00926	1.87627	0.851572	-1.13967	0.577509	0.610454
AC008687.3	0.346647	0.613043	0.822518	0.0309776	0.0524621
AC005393.1	0.417871	0.918807	1.13671	0.0984936	0.138507
LINC01094	0.378334	0.603014	0.672529	0.139785	0.186577
AC084357.2	0.211703	0.517939	1.29074	0.00106583	0.00305214
SCHLAP1	0.492748	0.938513	0.929527	0.0747252	0.109993
LINC02038	0.334965	0.643057	0.940936	0.574198	0.608997
AL662844.4	1.07444	0.552347	-0.959943	5.41e-05	0.000230427
IGF2-AS	0.100231	0.615343	2.61806	0.327666	0.388026
AC010618.2	0.228156	0.647181	1.50415	2.49e-06	2.06e-05
AC006270.1	0.0964553	0.813637	3.07645	6.46e-05	0.000267765
AL133338.1	0.599949	1.03591	0.787989	0.000268143	0.00100553
AL031670.1	0.400097	0.692518	0.791501	0.00184169	0.00460422
AC145423.3	0.308634	0.745633	1.27257	2.84e-05	0.000129498
AC012181.1	0.365539	0.581537	0.669845	0.0960176	0.136241
AC015849.3	0.872397	1.78844	1.03565	0.0110361	0.0213274
AC073534.2	0.213701	0.715742	1.74385	0.0031749	0.00729995
AC024361.1	0.336508	0.702737	1.06234	0.00133609	0.00365973
AC099329.2	0.0515749	0.964892	4.22563	0.002975	0.00698344
AC112721.2	0.0316449	0.666775	4.39716	2.22e-05	0.000109241
NUTM2A-AS1	1.27886	1.49227	0.222648	0.13479	0.180676
AL691432.2	3.35542	3.01292	-0.155331	0.0222167	0.0390963
AC008610.1	0.956963	2.03005	1.08498	2.08e-05	0.000107439
UBL7-AS1	1.13441	1.53314	0.434555	0.0157334	0.0295001
LINC-PINT	1.52493	1.18435	-0.364654	0.00825081	0.0166603
LINC02195	0.348063	1.4066	2.01479	0.0038509	0.00848275
AC025287.3	0.31455	0.554869	0.818859	0.0414211	0.0665696
CAMTA1-DT	0.501134	0.992556	0.985952	0.00180669	0.00455286
EP300-AS1	0.592291	0.824676	0.477522	0.42008	0.474284
AC012236.1	0.276384	0.577599	1.06339	0.117447	0.161554
AC005785.1	0.476866	0.795072	0.737503	0.0272905	0.0472335
AF117829.1	0.561139	1.01826	0.859682	0.000345981	0.00126726
ATP1B3-AS1	1.04927	0.760321	-0.464701	0.00304993	0.00706417
NARF-IT1	0.225835	0.527015	1.22258	0.00132297	0.00365557
AC018521.6	2.50353	0.932461	-1.42485	1.08e-06	1.07e-05
AP000254.2	2.29926	2.95486	0.361917	0.489508	0.528065
MAGI2-AS3	2.06135	0.557625	-1.88622	2.65e-09	8.55e-08
AC026369.1	0.264167	1.62883	2.62431	0.166857	0.21719
AC008115.3	0.378138	0.992259	1.3918	0.000178829	0.000695445
PSMB8-AS1	4.61514	5.43883	0.236924	0.639584	0.667116
CBR3-AS1	0.590176	0.779918	0.402176	0.168661	0.218635
AL353804.1	1.44833	0.592324	-1.28993	1.53e-06	1.42e-05
AC018638.7	0.374173	0.717826	0.939929	0.189413	0.239619
AC020765.2	0.70654	1.49016	1.07662	0.00203304	0.00500317
SOS1-IT1	1.07551	1.37927	0.358889	0.467246	0.509282
AC005387.1	0.268819	0.795312	1.56489	5.47e-06	3.54e-05
AL606489.1	0.648083	1.09814	0.760808	0.166326	0.21719
AC112721.1	0.00795788	0.570189	6.16291	2.22e-06	1.94e-05
LINC00852	0.501604	0.734014	0.549259	0.116181	0.161121
AC107081.2	0.310076	0.581836	0.907989	5.5e-05	0.000231041
AC100860.1	0.217588	0.718241	1.72287	0.0462841	0.0740076
AL139407.1	0.367834	0.581313	0.660261	0.873975	0.88739
H1FX-AS1	0.546706	1.03421	0.919696	0.0010044	0.00292949
AP002907.1	0.263495	0.572781	1.12021	0.00478723	0.010189
AC007038.1	0.77599	1.58861	1.03365	2.15e-05	0.000107598
AC104958.2	0.303519	1.22869	2.01727	0.436597	0.487688
SCGB1B2P	0.669603	1.6088	1.26461	0.088888	0.127271
AC005104.1	0.523843	0.890399	0.765317	0.0291884	0.0499731
AC245884.8	0.383714	1.08416	1.49847	2.08e-05	0.000107439
AC024075.1	1.80249	1.08979	-0.725937	0.000444568	0.00153304
AL591806.1	0.0735697	0.566435	2.94473	2.73e-05	0.000126662
MEG3	3.35741	1.52512	-1.13843	5.96e-07	7.22e-06
AC005291.2	0.145834	0.52128	1.83773	0.484598	0.524565
SNHG28	0.594161	0.790669	0.41222	0.555776	0.593456
AL023284.4	3.58864	8.68077	1.27438	0.0017894	0.00454564
HCP5	6.89118	14.2787	1.05104	0.0584905	0.0885793
FMR1-IT1	0.270235	0.547817	1.01948	0.0130761	0.0249634
AC040169.1	1.48529	2.70839	0.866693	2.46e-05	0.000115728
AC027117.1	0.274019	0.563933	1.04125	0.544993	0.583921
LINC00930	1.67218	3.69743	1.14479	0.599059	0.631116
AC145423.2	0.48592	1.35323	1.47761	2.42e-05	0.00011553
OIP5-AS1	7.60535	7.25721	-0.0675997	0.25487	0.313356
AC002044.1	0.254353	0.96222	1.91954	0.0583381	0.0885793
MIAT	0.43502	0.982099	1.17479	0.375845	0.433667
MAP3K5-AS1	0.242659	0.579548	1.256	0.00292172	0.00691987
AC009283.1	3.97194	7.13346	0.84476	0.00104559	0.00302167
AC022306.2	0.799534	0.996605	0.317862	0.458043	0.50273
SMIM25	0.629807	1.31425	1.06126	0.0541054	0.0835451
AC108112.1	0.521589	0.73507	0.49497	0.438896	0.488524
AL031985.3	0.532564	1.61327	1.59896	1.47e-08	3.31e-07
AL109614.1	0.523362	1.34031	1.35668	0.0411377	0.0664531
AC025165.4	0.407888	0.534937	0.391196	0.0836979	0.122059
XIST	0.791964	1.10039	0.474508	0.996973	0.996973
MYCL-AS1	0.131567	0.801812	2.60746	0.000316507	0.00117294
AC007991.2	0.522056	1.37298	1.39503	0.652725	0.678575
AC093278.2	1.0947	0.785944	-0.47804	0.0328676	0.054491
AC079922.2	0.846674	1.01783	0.265622	0.405009	0.458913
AC007128.1	0.0996112	0.667907	2.74527	1.99e-06	1.79e-05
NIFK-AS1	2.11882	1.75132	-0.274817	0.0168256	0.0309946
FAM160A1-DT	0.468512	0.655305	0.484081	0.0879402	0.126489
CARD8-AS1	1.21505	1.38048	0.184161	0.255658	0.313356
TNFRSF10A-AS1	2.11046	1.9676	-0.101119	0.616807	0.645496
AL590723.1	0.429953	0.604278	0.491033	0.350931	0.409419
AC098484.1	1.61624	1.24247	-0.379431	0.000414015	0.00149902
GABPB1-AS1	0.690344	1.10089	0.673283	0.0698784	0.104492
MIR4435-2HG	1.144	2.89517	1.33956	5.8e-06	3.54e-05
SDCBP2-AS1	0.540606	0.828369	0.615696	0.0257477	0.0450584
AC090181.2	0.928982	0.665239	-0.481777	0.4569	0.50273
Z83843.1	0.936801	1.38114	0.560044	0.463783	0.507262
AC008537.2	1.11793	0.622337	-0.845066	5.85e-06	3.54e-05
ZKSCAN2-DT	0.351778	0.909246	1.37	4.51e-06	3.02e-05
AC004908.2	0.397517	0.777257	0.967374	0.000508523	0.00168615
AC020913.3	0.294996	0.602813	1.03102	0.42993	0.48195
AL049840.2	1.08214	1.34288	0.311439	0.32153	0.382196
HLA-DQB1-AS1	1.85529	1.71284	-0.115253	0.47889	0.520174
PSPC1-AS2	0.507544	1.28616	1.34146	2.15e-05	0.000107598
AC005180.2	32.5163	1.32847	-4.61333	8.02e-11	4.21e-09
LINC01023	2.53331	3.89877	0.621995	0.0168256	0.0309946
AL354733.3	0.499635	0.871994	0.803445	0.0471925	0.0750191
PCAT19	1.54176	0.781995	-0.979344	0.000601562	0.00189492
AC022211.2	0.447651	0.581108	0.376432	0.0495552	0.0780495
U62317.1	0.574413	3.96767	2.78813	3.23e-05	0.000145131
IRF1-AS1	0.632759	0.679287	0.102366	0.423358	0.476278
DUBR	1.00601	0.872711	-0.20507	0.0508875	0.0793543
AC048341.2	0.943973	2.2238	1.23621	5.8e-06	3.54e-05
AC002128.2	0.413869	0.511538	0.305665	0.047393	0.0750191
AC099343.3	0.593317	0.780302	0.39523	0.0572438	0.0875329
CR936218.1	0.444486	0.879632	0.98476	0.0781742	0.114534
DLEU1	0.309969	0.542548	0.807625	0.00381868	0.00847101
AC090579.1	0.410337	0.804679	0.971605	0.00516649	0.010863
DNM3OS	1.29991	0.693718	-0.905985	6.97e-07	8.13e-06
AC009318.3	0.890356	0.730851	-0.284806	0.00848367	0.0170214
AC011472.4	2.47587	0.710503	-1.80103	2.34e-07	3.35e-06
AC006538.1	0.324657	0.545977	0.749926	0.03165	0.053
AC016773.2	0.477216	1.70667	1.83847	9.14e-09	2.22e-07
KDM4A-AS1	0.315019	0.820766	1.38153	1.09e-06	1.07e-05
AL050341.2	3.5416	5.12492	0.533129	0.0200028	0.0358004
AL390719.2	3.16606	8.56563	1.43587	0.00172707	0.00445924
AL355488.1	0.619689	2.34331	1.91893	2.72e-09	8.55e-08
AC090589.3	0.747919	1.31667	0.815944	0.00191986	0.00476186
AC093001.1	0.124506	5.89463	5.56511	0.021369	0.0378159
AC012615.6	0.345574	0.643771	0.897554	0.00148353	0.00396027
AL021707.3	0.829791	1.03177	0.314303	0.0860891	0.124968
AC026356.1	0.518129	0.863489	0.736866	0.0150926	0.0286396
CYTOR	1.98502	4.92449	1.31082	0.00245595	0.00595095
AC004687.1	3.13932	1.10812	-1.50233	0.247847	0.307369
AP006621.2	0.563093	1.39986	1.31384	0.000932683	0.00274575
MIR222HG	4.64411	1.59268	-1.54394	0.00146432	0.0039424
U91328.1	1.12411	0.676061	-0.733561	0.000519371	0.00170418
AC104083.1	2.15785	1.85505	-0.218136	0.0977268	0.138045
AC053503.3	9.68677	1.08738	-3.15517	3.24e-11	3.13e-09
PSMA3-AS1	4.52005	4.73808	0.0679613	0.822213	0.8409
AP003392.1	0.635938	0.910841	0.518313	0.297271	0.356047
FENDRR	14.6127	1.38256	-3.4018	1.15e-11	1.81e-09
AC139887.1	0.319782	0.766115	1.26047	0.00167767	0.0044409
AC092794.1	0.615569	0.506395	-0.281658	0.00931952	0.0183478
AC253576.2	0.315645	0.784727	1.31389	0.00283295	0.00676044
AL157932.1	0.666008	0.637221	-0.0637454	0.497844	0.535225
AL157838.1	0.189276	0.672008	1.82799	4.32e-05	0.00018622
AC004918.5	0.905996	1.44915	0.677628	0.00448621	0.00974591
AP001625.2	0.281977	0.684618	1.27972	0.0105237	0.0204627
ANKRD10-IT1	4.20003	6.66053	0.665235	0.0331782	0.0547179
AC010331.1	0.241685	1.01914	2.07615	2.07e-08	3.83e-07
AC024075.3	1.42331	0.848741	-0.745855	0.000165212	0.000658755
AL513318.2	0.908027	2.13013	1.23013	0.174379	0.224201
LINC02381	1.77577	3.99972	1.17145	0.37993	0.435192
NR2F1-AS1	1.18605	0.507277	-1.22532	7.68e-07	8.42e-06
AC004492.1	0.349168	0.565919	0.696675	0.0643829	0.0970364
AC109460.2	0.396935	0.969796	1.28878	0.00044142	0.00153304
AC007541.1	0.834549	0.499353	-0.740937	0.0163135	0.0304068
AC084824.5	1.02979	1.4312	0.474871	0.131377	0.177503
AL021878.2	0.361352	0.700818	0.955634	0.0038186	0.00847101
Z82243.1	0.340162	0.641133	0.914404	0.00421492	0.00922014
LINC01614	0.227248	2.13081	3.22906	0.00172169	0.00445924
N4BP2L2-IT2	0.232366	0.567615	1.28851	3.95e-05	0.000172599
AC073957.3	0.328445	0.853908	1.37843	0.000526722	0.00171049
AC002553.1	0.77908	1.1253	0.53047	0.162327	0.213054
Z98884.2	0.706172	1.2561	0.830863	0.000557109	0.00179071
AC004148.1	1.10429	2.29191	1.05344	0.000877686	0.00263306
AL354892.2	2.16711	3.82848	0.820998	0.000422971	0.00151404
AC026979.2	2.22637	3.06876	0.462964	0.0271589	0.0472335
AC009690.2	0.20292	0.538588	1.40827	3.97e-06	2.78e-05
AC020915.2	0.519679	0.677185	0.381929	0.346077	0.405257
AL359921.1	0.335165	0.611572	0.867648	0.00169969	0.00445924
CCDC18-AS1	1.62038	2.01758	0.316293	0.169833	0.219251
AC134312.5	0.142135	0.60717	2.09484	0.0208098	0.0370344
TNFRSF14-AS1	0.753212	1.1576	0.620006	0.267694	0.324321
GAS5-AS1	0.887571	1.12062	0.336366	0.265256	0.322609
NDUFB2-AS1	0.432174	1.01415	1.23059	5.74e-08	9.51e-07
AL117379.1	0.61717	1.74892	1.50273	7.75e-07	8.42e-06
U62317.2	3.40785	8.26817	1.27871	6.45e-06	3.84e-05
MIRLET7BHG	0.418878	0.658627	0.652933	0.198484	0.249093
LINC02762	1.2759	0.528793	-1.27074	8.96e-07	9.41e-06
AL683813.2	0.463602	0.589915	0.34762	0.668194	0.690102
AC093484.4	0.763879	1.26847	0.731668	0.00348807	0.00796191
AC127502.2	1.24927	1.56006	0.320516	0.396542	0.450941
GHRLOS	0.249253	0.797564	1.67799	1.27e-05	6.89e-05
AP001628.1	0.44731	1.50468	1.75011	0.000262234	0.00100143
AL136084.3	1.71813	0.55211	-1.63781	1e-05	5.73e-05
GARS1-DT	0.570162	0.907166	0.669996	0.000447745	0.00153304
AL049840.4	1.04791	1.2202	0.219597	0.567232	0.603642
AC145098.1	0.370689	0.537229	0.535326	0.66407	0.688098
AL591848.4	0.449201	0.601232	0.420561	0.835459	0.851682
AC097641.2	0.236738	0.785666	1.73062	1.16e-07	1.83e-06
AC104041.1	0.187026	0.818281	2.12936	0.0308126	0.0524621
AC002128.1	0.432461	0.747355	0.789224	0.00625409	0.0129608
AL596244.1	1.09552	0.633826	-0.789456	0.00650974	0.0133907
AC011503.2	0.290537	1.44995	2.31921	3.79e-08	6.63e-07
AL161772.1	0.169031	0.869141	2.3623	6.87e-06	4.01e-05
AL162424.1	7.08909	0.629125	-3.49418	1.79e-08	3.53e-07
PTOV1-AS2	1.83719	4.30965	1.23007	5.75e-06	3.54e-05
AL133371.2	0.8494	0.540074	-0.653288	0.000850436	0.00257584
AC000123.1	1.33848	1.85653	0.47201	0.0871302	0.125899
AC137932.1	0.326244	0.571342	0.808404	0.244697	0.304662
AC005253.1	0.502884	0.843212	0.745668	0.000501408	0.00168025
MIR100HG	7.42149	1.15703	-2.68129	3.97e-11	3.13e-09
ZNF687-AS1	0.547148	1.53364	1.48695	5.45e-09	1.56e-07
AL138756.1	0.775197	1.17177	0.596052	0.0354234	0.0581165
AC243960.1	0.717193	0.522144	-0.457913	0.29596	0.35583
AL121829.2	0.435002	0.712012	0.710881	0.11605	0.161121
AC005046.2	0.88564	1.18824	0.424036	0.150199	0.198793
AC253536.6	0.429025	1.01526	1.24272	0.00129295	0.00360425
AC006001.2	0.932018	1.43443	0.622051	0.0379715	0.0619743
MCM3AP-AS1	0.232226	0.514851	1.14862	3.13e-06	2.41e-05
AC127024.4	0.432238	1.05379	1.28569	0.000576916	0.00183564
AC127024.5	0.908584	2.10554	1.2125	4.62e-07	5.82e-06
AC010503.5	11.3889	16.8763	0.567371	0.0393932	0.0639632
AP005432.2	1.21585	16.0933	3.72642	0.00654658	0.0133907
FIRRE	0.0664667	1.00654	3.92063	1.99e-09	7.82e-08
AL022328.3	0.956926	0.940282	-0.0253144	0.935288	0.938266
CCR5AS	0.294555	0.854132	1.53592	0.00372712	0.00843834
AC079466.1	0.00542432	1.4761	8.08813	0.00881854	0.0175813
BX322562.1	1.67942	0.756708	-1.15015	2.4e-06	2.04e-05
AC139887.2	0.457816	0.850724	0.893922	0.00248682	0.00597977
LINC00649	0.341682	0.961845	1.49315	1.08e-05	5.99e-05
AC009902.2	0.454197	0.693454	0.610482	0.13186	0.177503
AC138207.4	0.363648	0.874995	1.26673	1.79e-05	9.54e-05
LINC02672	0.444274	3.83403	3.10934	0.181119	0.231921
AC005180.1	23.459	0.852371	-4.78252	8.29e-10	3.73e-08
AC008760.1	1.41219	1.52067	0.106778	0.0947056	0.134988
AC022150.4	0.408981	0.917248	1.16528	0.0506639	0.0793543
LINC01876	0.232602	0.660998	1.50678	0.0171806	0.0312825
SNHG14	1.47297	0.668576	-1.13957	3.49e-06	2.59e-05
FAM13A-AS1	0.297625	0.563385	0.920625	0.0152506	0.0287661
AC006449.5	0.279662	0.863308	1.62619	4.15e-06	2.84e-05
NUTM2B-AS1	0.472761	0.782466	0.726916	3.62e-06	2.59e-05
AL132989.1	0.82952	1.19787	0.530125	0.070757	0.105134
AP005899.1	0.294139	0.593226	1.01208	0.00453908	0.00979323
AL359715.3	0.641523	0.806605	0.330362	0.673701	0.693515
TMEM51-AS1	1.04502	1.35028	0.369732	0.301669	0.359946
AL161431.1	0.0659409	5.43259	6.36432	2.38e-05	0.000115411
AC022509.2	0.695899	0.775347	0.155964	0.912792	0.918625
ITGB2-AS1	1.33553	0.741085	-0.849707	0.4569	0.50273
UNC5B-AS1	1.24466	1.64478	0.40214	0.255658	0.313356
AC061992.2	0.391701	0.553714	0.499387	0.018354	0.0332271
MBNL1-AS1	8.04424	0.644219	-3.64233	6.04e-09	1.58e-07
LINC01711	0.0568557	0.641101	3.49517	0.00026387	0.00100143
AL021578.1	1.08759	0.803756	-0.436306	0.125449	0.17033
AP000593.3	0.0880948	0.644279	2.87056	0.000110804	0.000453288
AC008764.2	3.44344	2.04635	-0.750802	0.000740131	0.00230833
AL157394.1	0.628357	0.543683	-0.208821	0.03165	0.053
AC138207.5	1.12271	1.98548	0.822502	0.332715	0.392528
AL353150.1	1.10954	2.51658	1.1815	0.0318	0.053
AC012181.2	0.485432	0.641264	0.40165	0.890366	0.898928
AC093788.1	0.36549	1.00534	1.45978	3.61e-06	2.59e-05
ZNF793-AS1	1.1574	1.77373	0.615898	0.116181	0.161121
AL158166.1	0.166637	1.19981	2.84802	3.82e-07	5.02e-06
LINC01004	1.07764	2.07481	0.945108	0.000487457	0.00165106
AP000240.1	0.770771	1.00118	0.377324	0.45348	0.50273
AC090739.1	0.63891	0.683714	0.0977798	0.615479	0.645496
AL136295.2	0.382428	0.704488	0.881388	0.00108111	0.00306801
TP53TG1	24.075	31.6213	0.39336	0.0743628	0.109973
AC005332.3	3.19196	4.72736	0.566592	0.0171749	0.0312825
IL10RB-DT	0.451763	0.776281	0.781014	0.00212526	0.00518959
AP001107.5	4.93081	0.324171	-3.927	1.54e-12	4.84e-10
AL355353.2	2.63414	5.85742	1.15293	0.00017028	0.000670478
LINC02178	0.886027	2.73185	1.62445	0.0128848	0.0247482
AL603839.2	0.328762	0.601082	0.870519	0.00538178	0.0112269
AL596325.2	0.835121	0.510793	-0.709245	0.000153039	0.000618042
AC025171.4	0.533816	0.744151	0.479252	0.19069	0.240269
AC010834.3	0.519345	0.776909	0.581052	0.116621	0.161121
AC108449.2	1.62903	1.10709	-0.557239	0.000441428	0.00153304
FGF14-AS2	1.84861	0.983561	-0.910352	1.08e-05	5.99e-05
ZNF436-AS1	0.998006	2.11118	1.08093	0.00115551	0.00324989
AL359881.1	0.141253	0.709548	2.32862	0.00517285	0.010863
AC087276.2	0.431364	0.781936	0.858143	0.149101	0.198172
AC010186.3	0.942208	1.92506	1.03079	0.000842666	0.00257584
AL354993.2	0.269162	0.577265	1.10076	0.00468497	0.0100392
AL157392.3	0.513332	0.701275	0.450089	0.27593	0.333019
LINC01355	0.545476	1.6297	1.57901	2.99e-06	2.35e-05
SP2-AS1	0.677011	0.872983	0.366773	0.377884	0.434428
AC009120.2	0.888156	1.33463	0.587552	0.12245	0.167704
HIF1A-AS3	0.15424	0.678963	2.13816	0.0699933	0.104492
MIR29B2CHG	1.38682	0.775542	-0.838503	0.0291906	0.0499731
TRHDE-AS1	0.230242	1.548	2.74918	0.186119	0.237359
AC011477.1	2.21452	2.75829	0.316776	0.370777	0.429392
AL583785.1	1.59459	0.633463	-1.33185	2.89e-07	3.95e-06
AC092279.1	0.633863	1.39215	1.13507	0.00689127	0.0140048
LINC02163	0.158834	0.93633	2.5595	3.4e-05	0.000150818
AC073611.1	0.712357	1.73026	1.28032	1.47e-07	2.2e-06
LINC01144	0.37779	0.733612	0.957433	0.00091405	0.00271628
LINC01376	0.273915	0.518268	0.919969	0.0198023	0.0356442
LINC01871	5.47192	3.37067	-0.699009	0.0562117	0.086374
LINC01356	0.0456963	0.741037	4.0194	0.12339	0.168259
AC097639.1	0.245515	0.758849	1.628	0.000831284	0.0025672
LINC01857	1.07804	0.676908	-0.671384	0.702106	0.720402
ACTA2-AS1	3.82494	0.60116	-2.66962	1.72e-08	3.53e-07

## Sheet: DEirlncRNA
gene	conMean	treatMean	logFC	pValue	fdr
AL354836.1	4.57706	9.38023	1.0352	0.00375037	0.00843834
AP000692.1	0.389731	0.795218	1.02887	0.010341	0.0202323
AL117336.1	2.46804	0.926965	-1.41278	2.87e-06	2.32e-05
AP003071.4	3.19256	0.531742	-2.58591	7.38e-11	4.21e-09
AC011481.1	0.219062	0.761553	1.79761	1.31e-06	1.25e-05
AC084357.2	0.211703	0.517939	1.29074	0.00106583	0.00305214
AC010618.2	0.228156	0.647181	1.50415	2.49e-06	2.06e-05
AC006270.1	0.0964553	0.813637	3.07645	6.46e-05	0.000267765
AC145423.3	0.308634	0.745633	1.27257	2.84e-05	0.000129498
AC015849.3	0.872397	1.78844	1.03565	0.0110361	0.0213274
AC073534.2	0.213701	0.715742	1.74385	0.0031749	0.00729995
AC024361.1	0.336508	0.702737	1.06234	0.00133609	0.00365973
AC099329.2	0.0515749	0.964892	4.22563	0.002975	0.00698344
AC112721.2	0.0316449	0.666775	4.39716	2.22e-05	0.000109241
AC008610.1	0.956963	2.03005	1.08498	2.08e-05	0.000107439
LINC02195	0.348063	1.4066	2.01479	0.0038509	0.00848275
NARF-IT1	0.225835	0.527015	1.22258	0.00132297	0.00365557
AC018521.6	2.50353	0.932461	-1.42485	1.08e-06	1.07e-05
MAGI2-AS3	2.06135	0.557625	-1.88622	2.65e-09	8.55e-08
AC008115.3	0.378138	0.992259	1.3918	0.000178829	0.000695445
AL353804.1	1.44833	0.592324	-1.28993	1.53e-06	1.42e-05
AC020765.2	0.70654	1.49016	1.07662	0.00203304	0.00500317
AC005387.1	0.268819	0.795312	1.56489	5.47e-06	3.54e-05
AC112721.1	0.00795788	0.570189	6.16291	2.22e-06	1.94e-05
AP002907.1	0.263495	0.572781	1.12021	0.00478723	0.010189
AC007038.1	0.77599	1.58861	1.03365	2.15e-05	0.000107598
AC245884.8	0.383714	1.08416	1.49847	2.08e-05	0.000107439
AL591806.1	0.0735697	0.566435	2.94473	2.73e-05	0.000126662
MEG3	3.35741	1.52512	-1.13843	5.96e-07	7.22e-06
AL023284.4	3.58864	8.68077	1.27438	0.0017894	0.00454564
FMR1-IT1	0.270235	0.547817	1.01948	0.0130761	0.0249634
AC145423.2	0.48592	1.35323	1.47761	2.42e-05	0.00011553
MAP3K5-AS1	0.242659	0.579548	1.256	0.00292172	0.00691987
AL031985.3	0.532564	1.61327	1.59896	1.47e-08	3.31e-07
MYCL-AS1	0.131567	0.801812	2.60746	0.000316507	0.00117294
AC007128.1	0.0996112	0.667907	2.74527	1.99e-06	1.79e-05
MIR4435-2HG	1.144	2.89517	1.33956	5.8e-06	3.54e-05
ZKSCAN2-DT	0.351778	0.909246	1.37	4.51e-06	3.02e-05
PSPC1-AS2	0.507544	1.28616	1.34146	2.15e-05	0.000107598
AC005180.2	32.5163	1.32847	-4.61333	8.02e-11	4.21e-09
U62317.1	0.574413	3.96767	2.78813	3.23e-05	0.000145131
AC048341.2	0.943973	2.2238	1.23621	5.8e-06	3.54e-05
AC011472.4	2.47587	0.710503	-1.80103	2.34e-07	3.35e-06
AC016773.2	0.477216	1.70667	1.83847	9.14e-09	2.22e-07
KDM4A-AS1	0.315019	0.820766	1.38153	1.09e-06	1.07e-05
AL390719.2	3.16606	8.56563	1.43587	0.00172707	0.00445924
AL355488.1	0.619689	2.34331	1.91893	2.72e-09	8.55e-08
AC093001.1	0.124506	5.89463	5.56511	0.021369	0.0378159
CYTOR	1.98502	4.92449	1.31082	0.00245595	0.00595095
AP006621.2	0.563093	1.39986	1.31384	0.000932683	0.00274575
MIR222HG	4.64411	1.59268	-1.54394	0.00146432	0.0039424
AC053503.3	9.68677	1.08738	-3.15517	3.24e-11	3.13e-09
FENDRR	14.6127	1.38256	-3.4018	1.15e-11	1.81e-09
AC139887.1	0.319782	0.766115	1.26047	0.00167767	0.0044409
AC253576.2	0.315645	0.784727	1.31389	0.00283295	0.00676044
AL157838.1	0.189276	0.672008	1.82799	4.32e-05	0.00018622
AP001625.2	0.281977	0.684618	1.27972	0.0105237	0.0204627
AC010331.1	0.241685	1.01914	2.07615	2.07e-08	3.83e-07
NR2F1-AS1	1.18605	0.507277	-1.22532	7.68e-07	8.42e-06
AC109460.2	0.396935	0.969796	1.28878	0.00044142	0.00153304
LINC01614	0.227248	2.13081	3.22906	0.00172169	0.00445924
N4BP2L2-IT2	0.232366	0.567615	1.28851	3.95e-05	0.000172599
AC073957.3	0.328445	0.853908	1.37843	0.000526722	0.00171049
AC004148.1	1.10429	2.29191	1.05344	0.000877686	0.00263306
AC009690.2	0.20292	0.538588	1.40827	3.97e-06	2.78e-05
AC134312.5	0.142135	0.60717	2.09484	0.0208098	0.0370344
NDUFB2-AS1	0.432174	1.01415	1.23059	5.74e-08	9.51e-07
AL117379.1	0.61717	1.74892	1.50273	7.75e-07	8.42e-06
U62317.2	3.40785	8.26817	1.27871	6.45e-06	3.84e-05
LINC02762	1.2759	0.528793	-1.27074	8.96e-07	9.41e-06
GHRLOS	0.249253	0.797564	1.67799	1.27e-05	6.89e-05
AP001628.1	0.44731	1.50468	1.75011	0.000262234	0.00100143
AL136084.3	1.71813	0.55211	-1.63781	1e-05	5.73e-05
AC097641.2	0.236738	0.785666	1.73062	1.16e-07	1.83e-06
AC011503.2	0.290537	1.44995	2.31921	3.79e-08	6.63e-07
AL161772.1	0.169031	0.869141	2.3623	6.87e-06	4.01e-05
AL162424.1	7.08909	0.629125	-3.49418	1.79e-08	3.53e-07
PTOV1-AS2	1.83719	4.30965	1.23007	5.75e-06	3.54e-05
MIR100HG	7.42149	1.15703	-2.68129	3.97e-11	3.13e-09
ZNF687-AS1	0.547148	1.53364	1.48695	5.45e-09	1.56e-07
AC253536.6	0.429025	1.01526	1.24272	0.00129295	0.00360425
MCM3AP-AS1	0.232226	0.514851	1.14862	3.13e-06	2.41e-05
AC127024.4	0.432238	1.05379	1.28569	0.000576916	0.00183564
AC127024.5	0.908584	2.10554	1.2125	4.62e-07	5.82e-06
AP005432.2	1.21585	16.0933	3.72642	0.00654658	0.0133907
FIRRE	0.0664667	1.00654	3.92063	1.99e-09	7.82e-08
CCR5AS	0.294555	0.854132	1.53592	0.00372712	0.00843834
AC079466.1	0.00542432	1.4761	8.08813	0.00881854	0.0175813
BX322562.1	1.67942	0.756708	-1.15015	2.4e-06	2.04e-05
LINC00649	0.341682	0.961845	1.49315	1.08e-05	5.99e-05
AC138207.4	0.363648	0.874995	1.26673	1.79e-05	9.54e-05
AC005180.1	23.459	0.852371	-4.78252	8.29e-10	3.73e-08
LINC01876	0.232602	0.660998	1.50678	0.0171806	0.0312825
SNHG14	1.47297	0.668576	-1.13957	3.49e-06	2.59e-05
AC006449.5	0.279662	0.863308	1.62619	4.15e-06	2.84e-05
AP005899.1	0.294139	0.593226	1.01208	0.00453908	0.00979323
AL161431.1	0.0659409	5.43259	6.36432	2.38e-05	0.000115411
MBNL1-AS1	8.04424	0.644219	-3.64233	6.04e-09	1.58e-07
LINC01711	0.0568557	0.641101	3.49517	0.00026387	0.00100143
AP000593.3	0.0880948	0.644279	2.87056	0.000110804	0.000453288
AC093788.1	0.36549	1.00534	1.45978	3.61e-06	2.59e-05
AL158166.1	0.166637	1.19981	2.84802	3.82e-07	5.02e-06
AP001107.5	4.93081	0.324171	-3.927	1.54e-12	4.84e-10
AL355353.2	2.63414	5.85742	1.15293	0.00017028	0.000670478
LINC02178	0.886027	2.73185	1.62445	0.0128848	0.0247482
ZNF436-AS1	0.998006	2.11118	1.08093	0.00115551	0.00324989
AL359881.1	0.141253	0.709548	2.32862	0.00517285	0.010863
AC010186.3	0.942208	1.92506	1.03079	0.000842666	0.00257584
AL354993.2	0.269162	0.577265	1.10076	0.00468497	0.0100392
LINC01355	0.545476	1.6297	1.57901	2.99e-06	2.35e-05
AL583785.1	1.59459	0.633463	-1.33185	2.89e-07	3.95e-06
AC092279.1	0.633863	1.39215	1.13507	0.00689127	0.0140048
LINC02163	0.158834	0.93633	2.5595	3.4e-05	0.000150818
AC073611.1	0.712357	1.73026	1.28032	1.47e-07	2.2e-06
AC097639.1	0.245515	0.758849	1.628	0.000831284	0.0025672
ACTA2-AS1	3.82494	0.60116	-2.66962	1.72e-08	3.53e-07
