# Supplementary material for: Identification and Validation of a Novel Immune-Related lncRNA Signature for Bladder Cancer
Source: Front Oncol. 2021 Jul 12;11:704946. doi: 10.3389/fonc.2021.704946 (PMC8311739; doi:10.3389/fonc.2021.704946)
Supplement: Supplementary file 3 [file Table_2.xlsx]

## Sheet: univariate
id	HR	HR.95L	HR.95H	pvalue
Age	1.03247	1.01643	1.04877	6.34481e-05
Gender	0.858487	0.618072	1.19242	0.362722
Grade	2.84795	0.704357	11.5152	0.142027
Stage	1.74928	1.44117	2.12327	1.54146e-08
riskScore	1.19873	1.16457	1.2339	1.06957e-34

## Sheet: multivariate
id	HR	HR.95L	HR.95H	pvalue
Age	1.02688	1.0108	1.04321	0.000986588
Gender	0.961951	0.685776	1.34935	0.822237
Grade	1.12337	0.270842	4.65941	0.872659
Stage	1.50958	1.23309	1.84808	6.61223e-05
riskScore	1.17851	1.1422	1.21598	8.15191e-25
